# Supplementary material for: HD-Zip III Gene Family: Identification and Expression Profiles during Leaf Vein Development in Soybean
Source: Plants (Basel). 2022 Jun 29;11(13):1728. doi: 10.3390/plants11131728 (PMC9269512; doi:10.3390/plants11131728)
Supplement: Supplementary file 1 [file plants-11-01728-s001.zip]

Archive with 1 entries (1 files):
- plants-1765677-supplementary.pdf
